# Supplementary material for: Metabolic interactions between Toxoplasma gondii and its host
Source: F1000Res. 2018 Oct 30;7:F1000 Faculty Rev-1719. [Version 1] doi: 10.12688/f1000research.16021.1 (PMC6208699; doi:10.12688/f1000research.16021.1)
Supplement: Supplementary file 1 [file f1000research-7-17498-s0000.tgz]

Archive with 1 entries (1 files):
- 32f60d14-e802-4614-9343-f63189d0ce83_Seeber_Table_s1.xlsx
