# Supplementary material for: Metabolic interactions between Toxoplasma gondii and its host
Source: F1000Res. 2018 Oct 30;7:F1000 Faculty Rev-1719. [Version 1] doi: 10.12688/f1000research.16021.1 (PMC6208699; doi:10.12688/f1000research.16021.1)
Supplement: Supplementary file 1 [file f1000research-7-17498-s0000.tgz › 32f60d14-e802-4614-9343-f63189d0ce83_Seeber_Table_s1.xlsx]

## Sheet: Tabelle1
Table S1 Essential metabolic pathways and associated genes based on FBM Toxonet1 1
Pathway / Biological process	Gene identifier ToxoDB	E.C. identifier	enzyme/protein	mean phenotype score 2	Links to
					ToxoDB	KEGG	BRENDA		EXPASY
Pyrimidine metabolism Nucleic acids	TGME49_249180	1.5.1.3 2.1.1.45	bifunctional dihydrofolate reductase-thymidylate synthase	NA 3	TGME49_249180	TGME49_249180	1.5.1.3	2.1.1.45	1.5.1.3	2.1.1.45
	TGME49_257740	2.7.4.14	UMP-CMP kinase	-3.2	TGME49_257740	TGME49_257740	2.7.4.14		2.7.4.14
	TGME49_299210	6.3.4.2	CTP synthase	-5.67	TGME49_299210	TGME49_299210	6.3.4.2		6.3.4.2
	TGME49_306970	2.7.4.9	thymidylate kinase	-4.96	TGME49_306970	TGME49_306970	2.7.4.9		2.7.4.9
Nicotinate and nicotinamide metabolism NAD(P) Co-factor	TGME49_244700	2.7.1.23	NAD(+)/NADH kinase domain-containing protein	-1.33	TGME49_244700	TGME49_244700	2.7.1.23		2.7.1.23
	TGME49_269800	6.3.5.1	putative glutamine-dependent NAD(+) synthetase protein	0.04	TGME49_269800	TGME49_269800	6.3.5.1		6.3.5.1
Sphingolipid metabolism	TGME49_237200	1.14.19.17	sphingolipid delta 4 desaturase/c-4 hydroxylase protein des2 family protein	1.43	TGME49_237200	TGME49_237200	1.14.19.17		1.14.19.17
	TGME49_316450	2.3.1.24	longevity-assurance protein (LAG1) domain-containing protein	-1.55	TGME49_316450	TGME49_316450	2.3.1.24		2.3.1.24
Purine metabolism Nucleic acids	TGME49_224900	2.7.4.3	putative adenylate kinase	-1.21	TGME49_224900	TGME49_224900	2.7.4.3		2.7.4.3
	TGME49_230450	6.3.5.2	bifunctional GMP synthase/glutamine amidotransferase protein	-4.62	TGME49_230450	TGME49_230450	6.3.5.2		6.3.5.2
	TGME49_233110	1.1.1.205	IMP dehydrogenasa (IMPDH)	-4.87	TGME49_233110	TGME49_233110	1.1.1.205		1.1.1.205
	TGME49_242730	2.7.4.8	guanylate kinase family protein	-3.97	TGME49_242730	TGME49_242730	2.7.4.8		2.7.4.8
Riboflavin metabolism FAD Co-factor	TGME49_214280	2.7.7.2	phosphoadenosine phosphosulfate reductase family protein	-0.5	TGME49_214280	TGME49_214280	2.7.7.2		2.7.7.2
	TGME49_216740	2.7.1.26	riboflavin kinase	-3.84	TGME49_216740	TGME49_216740	2.7.1.26		2.7.1.26
Glycerophospholipid metabolism Phosphatidylcholine Fatty acids	TGME49_212130	3.1.1.3	phospholipase, patatin family protein	-4.8	TGME49_212130	TGME49_212130	3.1.1.3		3.1.1.3
	TGME49_216930	2.7.7.15	cholinephosphate cytidylyltransferase	-4.06	TGME49_216930	TGME49_216930	2.7.7.15		2.7.7.15
	TGME49_261480	2.7.8.29	phosphatidyl serine synthase	-4.34	TGME49_261480	TGME49_261480	2.7.8.29		2.7.8.29
	TGME49_281980	2.7.7.41	phosphatidate cytidylyltransferase	-5.59	TGME49_281980	TGME49_281980	2.7.7.41		2.7.7.41
	TGME49_239250	2.7.1.107	putative diacylglycerol kinase	-4.22	TGME49_239250	TGME49_239250	2.7.1.107		2.7.1.107
	TGME49_207710	2.7.8.11	putative phosphatidylinositol synthase	0.67	TGME49_207710	TGME49_207710	2.7.8.11		2.7.8.11
	TGME49_310280	2.7.7.14	phosphoethanolamine-cytidyltransferase	-3.98	TGME49_310280	TGME49_310280	2.7.7.14		2.7.7.14
Biosynthesis of Isoprenoids/ Terpenoids incl. auxiliary pathways (apicoplast)	TGME49_299070	2.7.1.40	pyruvate kinase PyKII	-4.02	TGME49_299070	TGME49_299070	2.7.1.40		2.7.1.40
	TGME49_208820	2.2.1.7	1-deoxy-D-xylulose-5-phosphate synthase	-0.87	TGME49_208820	TGME49_208820	2.2.1.7		2.2.1.7
	TGME49_214850	1.1.1.267	putative 1-deoxy-D-xylulose 5-phosphate reductoisomerase	-6.01	TGME49_214850	TGME49_214850	1.1.1.267		1.1.1.267
	TGME49_224490	2.5.1.1 2.5.1.10	polyprenyl synthetase superfamily protein	-3.57	TGME49_224490	TGME49_224490	2.5.1.1	2.5.1.10	2.5.1.1	2.5.1.10
	TGME49_227420	1.17.1.2	4-hydroxy-3-methylbut-2-enyl diphosphate reductase	-4.41	TGME49_227420	TGME49_227420	1.17.1.2		1.17.1.2
	TGME49_255690	4.6.1.12	2-C-methyl-D-erythritol 2,4-cyclodiphosphate synthase domain-containing protein	-3.66	TGME49_255690	TGME49_255690	4.6.1.12		4.6.1.12
	TGME49_262430	1.17.7.1	4-hydroxy-3-methylbut-2-en-1-yl diphosphate synthase	-3.03	TGME49_262430	TGME49_262430	1.17.7.1		1.17.7.1
	TGME49_269430	2.5.1.1	polyprenyl synthetase superfamily protein	-4.06	TGME49_269430	TGME49_269430	2.5.1.1		2.5.1.1
	TGME49_298990	1.18.1.2	ferredoxin NADP+ oxidoreductase FNR	-4.33	TGME49_298990	TGME49_298990	1.18.1.2		1.18.1.2
	TGME49_306260	2.7.7.60	2-C-methyl-D-erythritol 4-phosphate cytidylyltransferase	-3.98	TGME49_306260	TGME49_306260	2.7.7.60		2.7.7.60
	TGME49_306550	2.7.1.148	cytidine 5'-diphospho)-2-C-methyl-D-erythritol kinase	-0.97	TGME49_306550	TGME49_306550	2.7.1.148		2.7.1.148
	TGME49_316770	2.5.1.31	undecaprenyl diphosphate synthase	-1.74	TGME49_316770	TGME49_316770	2.5.1.31		2.5.1.31
Biosynthesis of Fatty acids incl. auxiliary pathways (apicoplast)	TGME49_226400	2.8.1.8	lipoic acid synthase LIPA	-2.76	TGME49_226400	TGME49_226400	2.8.1.8		2.8.1.8
	TGME49_315640	2.3.1.181	lipoyl(octanoyl) transferase	-1.38	TGME49_315640	TGME49_315640	2.3.1.181		2.3.1.181
	TGME49_289760	6.3.4.15	biotin-acetyl-CoA-carboxylase ligase	-1.98	TGME49_289760	TGME49_289760	6.3.4.15		6.3.4.15
	TGME49_305980	1.8.1.4	pyruvate dehydrogenase complex subunit PDH-E3I	-4.16	TGME49_305980	TGME49_305980	1.8.1.4		1.8.1.4
	TGME49_206610	2.3.1.12	pyruvate dehydrogenase complex subunit PDH-E2	-2.97	TGME49_206610	TGME49_206610	2.3.1.12		2.3.1.12
	TGME49_217740	1.1.1.100	3-ketoacyl-(acyl-carrier-protein) reductase	-1.89	TGME49_217740	TGME49_217740	1.1.1.100		1.1.1.100
	TGME49_221320	6.4.1.2 6.3.4.14	acetyl-CoA carboxylase ACC1	-1.81	TGME49_221320	TGME49_221320	6.4.1.2	6.3.4.14	6.4.1.2	6.3.4.14
	TGME49_225990	2.3.1.39	acyl transferase domain-containing protein	-3.6	TGME49_225990	TGME49_225990	2.3.1.39		2.3.1.39
	TGME49_231890	2.3.1.180	putative beta-ketoacyl-acyl carrier protein synthase III	-0.98	TGME49_231890	TGME49_231890	2.3.1.180		2.3.1.180
	TGME49_251930	1.3.1.9	enoyl-acyl carrier reductase ENR	-1.91	TGME49_251930	TGME49_251930	1.3.1.9		1.3.1.9
	TGME49_293590	2.3.1.179	putative 3-oxoacyl-acyl-carrier protein synthase I/II	-1.32	TGME49_293590	TGME49_293590	2.3.1.179		2.3.1.179
	TGME49_321570	4.2.1.59	beta-hydroxyacyl-acyl carrier protein dehydratase (FABZ)	-1.21	TGME49_321570	TGME49_321570	4.2.1.59		4.2.1.59
Inositol phosphate metabolism Phospholipids	TGME49_207710	2.7.8.11	putative phosphatidylinositol synthase	0.67	TGME49_207710	TGME49_207710	2.7.8.11		2.7.8.11
Thiamine metabolism Co-factor	TGME49_215250	2.7.6.2	thiamin pyrophosphokinase, catalytic domain-containing protein	-3.57	TGME49_215250	TGME49_215250	2.7.6.2		2.7.6.2
TCA cycle / incl. auxiliary pathway Energy	TGME49_271820	2.7.7.63	lipoyltransferase and lipoate-protein ligase	-2.66	TGME49_271820	TGME49_271820	2.7.7.63		2.7.7.63
	TGME49_290600	6.2.1.5	succinyl-CoA-synthetase alpha SCSA	-0.51	TGME49_290600	TGME49_290600	6.2.1.5		6.2.1.5
Glycan metabolism	TGME49_264650	5.4.2.3	phosphoacetylglucosamine mutase	-2.94	TGME49_264650	TGME49_264650	5.4.2.3		5.4.2.3
	TGME49_264780	2.7.7.23	UTP-glucose-1-phosphate uridylyltransferase subfamily protein	-5.22	TGME49_264780	TGME49_264780	2.7.7.23		2.7.7.23
	TGME49_239710	5.4.2.8	phosphomannomutase	-2.74	TGME49_239710	TGME49_239710	5.4.2.8		5.4.2.8
Cysteine and methionine metabolism SAM, Purines	TGME49_278910	2.5.1.47	putative O-acetylserine (thiol) lyase 2	-2.6	TGME49_278910	TGME49_278910	2.5.1.47		2.5.1.47
Glycolysis / Gluconeogenesis Energy	TGME49_233500	5.3.1.1	triose-phosphate isomerase TPI-II	-3.28	TGME49_233500	TGME49_233500	5.3.1.1		5.3.1.1
1 Tymoshenko et al. [18]
2 taken from Sidik et al. [19]; a protein with a negative score is considered to contribute to parasite fitness
3 used as selectable marker, but essential
